# Supplementary material for: Geographic Origin and Vertical Transmission of Leishmania infantum Parasites in Hunting Hounds, United States
Source: Emerg Infect Dis. 2022 Jun;28(6):1211–23. doi: 10.3201/eid2806.211746 (PMC9155895; doi:10.3201/eid2806.211746)
Supplement: Appendix 1 — Additional data used in study of geographic origin and vertical transmission of Leishmania infantum parasites in hunting hounds, United States [file 21-1746-Techapp-s1.xlsx]

## Sheet: Appendix 1 Table
Article DOI: https://doi.org/10.3201/eid2806.211746
Geographic Origin and Vertical Transmission of Leishmania infantum Parasites in Hunting Hounds, United States
Appendix 1 Table. Metadata of L. infantum isolates for genomic analysis
ID	Leish_species	MON_zymodeme_system (not all typed but some concluded from phylogeny in Franssen et al. 2020, eLife)	origin_country	WHO_code	origin_host_code	origin_host	origin_continent	date	disease_phenotype	publication	Sample_accession_number (ENA or SRA)	Study_accession_number	Repository
foxymo_01	Linf	MON-1	USA	MCAN/US/2016/foxymo_01	MCAN	dog	America	2016		this study	ERS177301	PRJEB45545	ENA (https://www.ebi.ac.uk/ena/browser/home)
foxymo_02	Linf	MON-1	USA	MCAN/US/2016/foxymo_02	MCAN	dog	America	2016		this study	ERS177292	PRJEB45545	ENA (https://www.ebi.ac.uk/ena/browser/home)
foxymo_03	Linf	MON-1	USA	MCAN/US/2016/foxymo_03	MCAN	dog	America	2016		this study	ERS1707237	PRJEB45545	ENA (https://www.ebi.ac.uk/ena/browser/home)
foxymo_04	Linf	MON-1	USA	MCAN/US/2016/foxymo_04	MCAN	dog	America	2016		this study	ERS1707238	PRJEB45545	ENA (https://www.ebi.ac.uk/ena/browser/home)
foxymo_05	Linf	MON-1	USA	MCAN/US/2016/foxymo_05	MCAN	dog	America	2016		this study	ERS1707239	PRJEB45545	ENA (https://www.ebi.ac.uk/ena/browser/home)
foxymo_06	Linf	MON-1	USA	MCAN/US/2016/foxymo_06	MCAN	dog	America	2016		this study	ERS1707240	PRJEB45545	ENA (https://www.ebi.ac.uk/ena/browser/home)
foxymo_07	Linf	MON-1	USA	MCAN/US/2016/foxymo_07	MCAN	dog	America	2016		this study	ERS1707241	PRJEB45545	ENA (https://www.ebi.ac.uk/ena/browser/home)
BR_11VLd	Linf	MON-1	Brazil	BR_11VLd	MCAN	dog	America	2011	VL	Teixeira et al., 2017		PRJNA357452	NCBI, SRA (https://www.ncbi.nlm.nih.gov/biosample?Db=biosample&DbFrom=bioproject&Cmd=Link&LinkName=bioproject_biosample&LinkReadableName=BioSample&ordinalpos=1&IdsFromResult=357452)
BR_12VLh	Linf	MON-1	Brazil	BR_12VLh	MHOM	human	America	2012	VL	Teixeira et al., 2017		PRJNA357452	NCBI, SRA (https://www.ncbi.nlm.nih.gov/biosample?Db=biosample&DbFrom=bioproject&Cmd=Link&LinkName=bioproject_biosample&LinkReadableName=BioSample&ordinalpos=1&IdsFromResult=357452)
BR_13VLh	Linf	MON-1	Brazil	BR_13VLh	MHOM	human	America	2012	VL	Teixeira et al., 2017		PRJNA357452	NCBI, SRA (https://www.ncbi.nlm.nih.gov/biosample?Db=biosample&DbFrom=bioproject&Cmd=Link&LinkName=bioproject_biosample&LinkReadableName=BioSample&ordinalpos=1&IdsFromResult=357452)
BR_14VLh	Linf	MON-1	Brazil	BR_14VLh	MHOM	human	America	2012	VL	Teixeira et al., 2017		PRJNA357452	NCBI, SRA (https://www.ncbi.nlm.nih.gov/biosample?Db=biosample&DbFrom=bioproject&Cmd=Link&LinkName=bioproject_biosample&LinkReadableName=BioSample&ordinalpos=1&IdsFromResult=357452)
BR_15VLd	Linf	MON-1	Brazil	BR_15VLd	MCAN	dog	America	2012	VL	Teixeira et al., 2017		PRJNA357452	NCBI, SRA (https://www.ncbi.nlm.nih.gov/biosample?Db=biosample&DbFrom=bioproject&Cmd=Link&LinkName=bioproject_biosample&LinkReadableName=BioSample&ordinalpos=1&IdsFromResult=357452)
BR_16VLd	Linf	MON-1	Brazil	BR_16VLd	MCAN	dog	America	2012	VL	Teixeira et al., 2017		PRJNA357452	NCBI, SRA (https://www.ncbi.nlm.nih.gov/biosample?Db=biosample&DbFrom=bioproject&Cmd=Link&LinkName=bioproject_biosample&LinkReadableName=BioSample&ordinalpos=1&IdsFromResult=357452)
BR_17VLd	Linf	MON-1	Brazil	BR_17VLd	MCAN	dog	America	2012	VL	Teixeira et al., 2017		PRJNA357452	NCBI, SRA (https://www.ncbi.nlm.nih.gov/biosample?Db=biosample&DbFrom=bioproject&Cmd=Link&LinkName=bioproject_biosample&LinkReadableName=BioSample&ordinalpos=1&IdsFromResult=357452)
BR_18Ah	Linf	MON-1	Brazil	BR_18Ah	MHOM	human	America	2012	Asympt	Teixeira et al., 2017		PRJNA357452	NCBI, SRA (https://www.ncbi.nlm.nih.gov/biosample?Db=biosample&DbFrom=bioproject&Cmd=Link&LinkName=bioproject_biosample&LinkReadableName=BioSample&ordinalpos=1&IdsFromResult=357452)
BR_19VLh	Linf	MON-1	Brazil	BR_19VLh	MHOM	human	America	2013	VL	Teixeira et al., 2017		PRJNA357452	NCBI, SRA (https://www.ncbi.nlm.nih.gov/biosample?Db=biosample&DbFrom=bioproject&Cmd=Link&LinkName=bioproject_biosample&LinkReadableName=BioSample&ordinalpos=1&IdsFromResult=357452)
BR_1VLh90	Linf	MON-1	Brazil	BR_1VLh90	MHOM	human	America	1991	VL	Teixeira et al., 2017		PRJNA357452	NCBI, SRA (https://www.ncbi.nlm.nih.gov/biosample?Db=biosample&DbFrom=bioproject&Cmd=Link&LinkName=bioproject_biosample&LinkReadableName=BioSample&ordinalpos=1&IdsFromResult=357452)
BR_20VLh	Linf	MON-1	Brazil	BR_20VLh	MHOM	human	America	2013	VL	Teixeira et al., 2017		PRJNA357452	NCBI, SRA (https://www.ncbi.nlm.nih.gov/biosample?Db=biosample&DbFrom=bioproject&Cmd=Link&LinkName=bioproject_biosample&LinkReadableName=BioSample&ordinalpos=1&IdsFromResult=357452)
BR_2VLh90	Linf	MON-1	Brazil	BR_2VLh90	MHOM	human	America	1992	VL	Teixeira et al., 2017		PRJNA357452	NCBI, SRA (https://www.ncbi.nlm.nih.gov/biosample?Db=biosample&DbFrom=bioproject&Cmd=Link&LinkName=bioproject_biosample&LinkReadableName=BioSample&ordinalpos=1&IdsFromResult=357452)
BR_3VLh90	Linf	MON-1	Brazil	BR_3VLh90	MHOM	human	America	1992	VL	Teixeira et al., 2017		PRJNA357452	NCBI, SRA (https://www.ncbi.nlm.nih.gov/biosample?Db=biosample&DbFrom=bioproject&Cmd=Link&LinkName=bioproject_biosample&LinkReadableName=BioSample&ordinalpos=1&IdsFromResult=357452)
BR_4VLh90	Linf	MON-1	Brazil	BR_4VLh90	MHOM	human	America	1993	VL	Teixeira et al., 2017		PRJNA357452	NCBI, SRA (https://www.ncbi.nlm.nih.gov/biosample?Db=biosample&DbFrom=bioproject&Cmd=Link&LinkName=bioproject_biosample&LinkReadableName=BioSample&ordinalpos=1&IdsFromResult=357452)
BR_5VLh90	Linf	MON-1	Brazil	BR_5VLh90	MHOM	human	America	1993	VL	Teixeira et al., 2017		PRJNA357452	NCBI, SRA (https://www.ncbi.nlm.nih.gov/biosample?Db=biosample&DbFrom=bioproject&Cmd=Link&LinkName=bioproject_biosample&LinkReadableName=BioSample&ordinalpos=1&IdsFromResult=357452)
BR_6CLh	Linf	MON-1	Brazil	BR_6CLh	MHOM	human	America	2009	CL	Teixeira et al., 2017		PRJNA357452	NCBI, SRA (https://www.ncbi.nlm.nih.gov/biosample?Db=biosample&DbFrom=bioproject&Cmd=Link&LinkName=bioproject_biosample&LinkReadableName=BioSample&ordinalpos=1&IdsFromResult=357452)
BR_7VLd	Linf	MON-1	Brazil	BR_7VLd	MCAN	dog	America	2010	VL	Teixeira et al., 2017		PRJNA357452	NCBI, SRA (https://www.ncbi.nlm.nih.gov/biosample?Db=biosample&DbFrom=bioproject&Cmd=Link&LinkName=bioproject_biosample&LinkReadableName=BioSample&ordinalpos=1&IdsFromResult=357452)
BR_8Ah	Linf	MON-1	Brazil	BR_8Ah	MHOM	human	America	2011	Asympt	Teixeira et al., 2017		PRJNA357452	NCBI, SRA (https://www.ncbi.nlm.nih.gov/biosample?Db=biosample&DbFrom=bioproject&Cmd=Link&LinkName=bioproject_biosample&LinkReadableName=BioSample&ordinalpos=1&IdsFromResult=357452)
BR_9Ah	Linf	MON-1	Brazil	BR_9Ah	MHOM	human	America	2011	Asympt	Teixeira et al., 2017		PRJNA357452	NCBI, SRA (https://www.ncbi.nlm.nih.gov/biosample?Db=biosample&DbFrom=bioproject&Cmd=Link&LinkName=bioproject_biosample&LinkReadableName=BioSample&ordinalpos=1&IdsFromResult=357452)
LinJPCM5	Linf	MON-1	Spain	MCAN/ES/98/LLM-877	MCAN	dog	Europe			Peacock et al., 2007	ERS001832	ERP000169	ENA (https://www.ebi.ac.uk/ena/browser/home)
ARL	Linf	MON-1	Brazil	MHOM/BR/2007/ARL	MHOM	human	America			Franssen et al., 2020		PRJEB2600 (ERP000767), PRJEB2724 (ERP000966), PRJEB8947 (ERP009989) and PRJEB2115 (ERP000169)	ENA (https://www.ebi.ac.uk/ena/browser/home, accession details listed in supplementary file 1 of respective publication)
BCN83	Linf	MON-1	Spain	MCAN/ES/92/BCN-83	MCAN	dog	Europe			Franssen et al., 2020		PRJEB2600 (ERP000767), PRJEB2724 (ERP000966), PRJEB8947 (ERP009989) and PRJEB2115 (ERP000169)	ENA (https://www.ebi.ac.uk/ena/browser/home, accession details listed in supplementary file 1 of respective publication)
BCN87	Linf	MON-1	Spain	MCAN/ES/92/BCN-87	MCAN	dog	Europe			Franssen et al., 2020		PRJEB2600 (ERP000767), PRJEB2724 (ERP000966), PRJEB8947 (ERP009989) and PRJEB2115 (ERP000169)	ENA (https://www.ebi.ac.uk/ena/browser/home, accession details listed in supplementary file 1 of respective publication)
Cha001	Linf	MON-1	Brazil	MHOM/BR/1974/PP75	MHOM	human	America	1974		Franssen et al., 2020		PRJEB2600 (ERP000767), PRJEB2724 (ERP000966), PRJEB8947 (ERP009989) and PRJEB2115 (ERP000169)	ENA (https://www.ebi.ac.uk/ena/browser/home, accession details listed in supplementary file 1 of respective publication)
D_2	Linf	MON-1	China	MHOM/CN/78/D2	MHOM	human	Asia			Franssen et al., 2020		PRJEB2600 (ERP000767), PRJEB2724 (ERP000966), PRJEB8947 (ERP009989) and PRJEB2115 (ERP000169)	ENA (https://www.ebi.ac.uk/ena/browser/home, accession details listed in supplementary file 1 of respective publication)
DOG_STRAIN	Linf	MON-1	China	C/CN/?/DOGSTRAIN	NA	dog	Asia			Franssen et al., 2020		PRJEB2600 (ERP000767), PRJEB2724 (ERP000966), PRJEB8947 (ERP009989) and PRJEB2115 (ERP000169)	ENA (https://www.ebi.ac.uk/ena/browser/home, accession details listed in supplementary file 1 of respective publication)
HN167	Linf	MON-1	Honduras	MHOM/HN/1989/167	MHOM	human	America			Franssen et al., 2020		PRJEB2600 (ERP000767), PRJEB2724 (ERP000966), PRJEB8947 (ERP009989) and PRJEB2115 (ERP000169)	ENA (https://www.ebi.ac.uk/ena/browser/home, accession details listed in supplementary file 1 of respective publication)
HN336	Linf	MON-1	Honduras	MHOM/HN/1993/336	MHOM	human	America			Franssen et al., 2020		PRJEB2600 (ERP000767), PRJEB2724 (ERP000966), PRJEB8947 (ERP009989) and PRJEB2115 (ERP000169)	ENA (https://www.ebi.ac.uk/ena/browser/home, accession details listed in supplementary file 1 of respective publication)
IMT260	Linf	MON-1	Portugal	MHOM/PT/00/IMT260	MHOM	human	Europe			Franssen et al., 2020		PRJEB2600 (ERP000767), PRJEB2724 (ERP000966), PRJEB8947 (ERP009989) and PRJEB2115 (ERP000169)	ENA (https://www.ebi.ac.uk/ena/browser/home, accession details listed in supplementary file 1 of respective publication)
IMT373cl1	Linf	MON-1	Portugal	MCAN/PT/05/IMT373cl1	MCAN	dog	Europe			Franssen et al., 2020		PRJEB2600 (ERP000767), PRJEB2724 (ERP000966), PRJEB8947 (ERP009989) and PRJEB2115 (ERP000169)	ENA (https://www.ebi.ac.uk/ena/browser/home, accession details listed in supplementary file 1 of respective publication)
Inf001	Linf	MON-1	Tunisia	MHOM/TN/1980/IPT1	MHOM	human	Africa	1980		Franssen et al., 2020		PRJEB2600 (ERP000767), PRJEB2724 (ERP000966), PRJEB8947 (ERP009989) and PRJEB2115 (ERP000169)	ENA (https://www.ebi.ac.uk/ena/browser/home, accession details listed in supplementary file 1 of respective publication)
Inf004	Linf	nonMON-1	Spain	MHOM/ES/1987/Lombardi	MHOM	human	Europe	1987		Franssen et al., 2020		PRJEB2600 (ERP000767), PRJEB2724 (ERP000966), PRJEB8947 (ERP009989) and PRJEB2115 (ERP000169)	ENA (https://www.ebi.ac.uk/ena/browser/home, accession details listed in supplementary file 1 of respective publication)
Inf007	Linf	MON-1	Israel	MHOM/IL/1989/LRC-L571	MHOM	human	MiddleEast	1989		Franssen et al., 2020		PRJEB2600 (ERP000767), PRJEB2724 (ERP000966), PRJEB8947 (ERP009989) and PRJEB2115 (ERP000169)	ENA (https://www.ebi.ac.uk/ena/browser/home, accession details listed in supplementary file 1 of respective publication)
Inf045	Linf	nonMON-1	France	MHOM/FR/1996/LEM3249	MHOM	human	Europe	1996		Franssen et al., 2020		PRJEB2600 (ERP000767), PRJEB2724 (ERP000966), PRJEB8947 (ERP009989) and PRJEB2115 (ERP000169)	ENA (https://www.ebi.ac.uk/ena/browser/home, accession details listed in supplementary file 1 of respective publication)
Inf055	Linf	nonMON-1	Spain	MHOM/ES/1992/LLM373	MHOM	human	Europe	1992		Franssen et al., 2020		PRJEB2600 (ERP000767), PRJEB2724 (ERP000966), PRJEB8947 (ERP009989) and PRJEB2115 (ERP000169)	ENA (https://www.ebi.ac.uk/ena/browser/home, accession details listed in supplementary file 1 of respective publication)
Inf152	Linf	nonMON-1	Turkey	MCAN/TR/2000/EP50	MCAN	dog	MiddleEast			Franssen et al., 2020		PRJEB2600 (ERP000767), PRJEB2724 (ERP000966), PRJEB8947 (ERP009989) and PRJEB2115 (ERP000169)	ENA (https://www.ebi.ac.uk/ena/browser/home, accession details listed in supplementary file 1 of respective publication)
ISS174	Linf	MON-1	Italy	IPRF/IT/85/ISS174	IPRF	fly	Europe			Franssen et al., 2020		PRJEB2600 (ERP000767), PRJEB2724 (ERP000966), PRJEB8947 (ERP009989) and PRJEB2115 (ERP000169)	ENA (https://www.ebi.ac.uk/ena/browser/home, accession details listed in supplementary file 1 of respective publication)
ISS2420	Linf	MON-1	Italy	MCAN/IT/02/ISS2420	MCAN	dog	Europe			Franssen et al., 2020		PRJEB2600 (ERP000767), PRJEB2724 (ERP000966), PRJEB8947 (ERP009989) and PRJEB2115 (ERP000169)	ENA (https://www.ebi.ac.uk/ena/browser/home, accession details listed in supplementary file 1 of respective publication)
ISS2426	Linf	MON-1	Italy	MHOM/IT/02/ISS2426	MHOM	human	Europe			Franssen et al., 2020		PRJEB2600 (ERP000767), PRJEB2724 (ERP000966), PRJEB8947 (ERP009989) and PRJEB2115 (ERP000169)	ENA (https://www.ebi.ac.uk/ena/browser/home, accession details listed in supplementary file 1 of respective publication)
ISS2429	Linf	MON-1	Italy	MHOM/IT/02/ISS2429	MHOM	human	Europe			Franssen et al., 2020		PRJEB2600 (ERP000767), PRJEB2724 (ERP000966), PRJEB8947 (ERP009989) and PRJEB2115 (ERP000169)	ENA (https://www.ebi.ac.uk/ena/browser/home, accession details listed in supplementary file 1 of respective publication)
ISS2508	Linf	MON-1	Italy	MHOM/IT/02/ISS2508	MHOM	human	Europe			Franssen et al., 2020		PRJEB2600 (ERP000767), PRJEB2724 (ERP000966), PRJEB8947 (ERP009989) and PRJEB2115 (ERP000169)	ENA (https://www.ebi.ac.uk/ena/browser/home, accession details listed in supplementary file 1 of respective publication)
ITMAP26	Linf	MON-1	Morocco	MHOM/MA/67/ITMAP26	MHOM	human	Africa			Franssen et al., 2020		PRJEB2600 (ERP000767), PRJEB2724 (ERP000966), PRJEB8947 (ERP009989) and PRJEB2115 (ERP000169)	ENA (https://www.ebi.ac.uk/ena/browser/home, accession details listed in supplementary file 1 of respective publication)
LEM1985	Linf	MON-1	France	MHOM/FR/90/LPN66	MHOM	human	Europe			Franssen et al., 2020		PRJEB2600 (ERP000767), PRJEB2724 (ERP000966), PRJEB8947 (ERP009989) and PRJEB2115 (ERP000169)	ENA (https://www.ebi.ac.uk/ena/browser/home, accession details listed in supplementary file 1 of respective publication)
LEM3278	Linf	MON-1	France	MHOM/FR/96/LPM161	MHOM	human	Europe			Franssen et al., 2020		PRJEB2600 (ERP000767), PRJEB2724 (ERP000966), PRJEB8947 (ERP009989) and PRJEB2115 (ERP000169)	ENA (https://www.ebi.ac.uk/ena/browser/home, accession details listed in supplementary file 1 of respective publication)
LPN114	Linf	MON-1	France	MHOM/FR/95/LPN114	MHOM	human	Europe			Franssen et al., 2020		PRJEB2600 (ERP000767), PRJEB2724 (ERP000966), PRJEB8947 (ERP009989) and PRJEB2115 (ERP000169)	ENA (https://www.ebi.ac.uk/ena/browser/home, accession details listed in supplementary file 1 of respective publication)
LRC_L47	Linf	nonMON-1	France	MHOM/FR/62/LRC-L47	MHOM	human	Europe			Franssen et al., 2020		PRJEB2600 (ERP000767), PRJEB2724 (ERP000966), PRJEB8947 (ERP009989) and PRJEB2115 (ERP000169)	ENA (https://www.ebi.ac.uk/ena/browser/home, accession details listed in supplementary file 1 of respective publication)
LRC-L1275	Linf	MON-1	Israel	MCAN/IL/2005/LRC-L1275	MCAN	dog	MiddleEast			Franssen et al., 2020		PRJEB2600 (ERP000767), PRJEB2724 (ERP000966), PRJEB8947 (ERP009989) and PRJEB2115 (ERP000169)	ENA (https://www.ebi.ac.uk/ena/browser/home, accession details listed in supplementary file 1 of respective publication)
LRC-L1296	Linf	MON-1	Palestine	MHOM/PS/2006/LRC-L1296	MHOM	human	MiddleEast			Franssen et al., 2020		PRJEB2600 (ERP000767), PRJEB2724 (ERP000966), PRJEB8947 (ERP009989) and PRJEB2115 (ERP000169)	ENA (https://www.ebi.ac.uk/ena/browser/home, accession details listed in supplementary file 1 of respective publication)
LRC-L1303	Linf	MON-1	Palestine	MHOM/PS/2007/LRC-L1303	MHOM	human	MiddleEast			Franssen et al., 2020		PRJEB2600 (ERP000767), PRJEB2724 (ERP000966), PRJEB8947 (ERP009989) and PRJEB2115 (ERP000169)	ENA (https://www.ebi.ac.uk/ena/browser/home, accession details listed in supplementary file 1 of respective publication)
LRC-L1311	Linf	MON-1	Uzbekistan	MCAN/UZ/2007/LRC-L1311	MCAN	dog	Asia			Franssen et al., 2020		PRJEB2600 (ERP000767), PRJEB2724 (ERP000966), PRJEB8947 (ERP009989) and PRJEB2115 (ERP000169)	ENA (https://www.ebi.ac.uk/ena/browser/home, accession details listed in supplementary file 1 of respective publication)
LRC-L1312	Linf	MON-1	Israel	MCAN/IL/--/LRC-L1312	MCAN	dog	MiddleEast			Franssen et al., 2020		PRJEB2600 (ERP000767), PRJEB2724 (ERP000966), PRJEB8947 (ERP009989) and PRJEB2115 (ERP000169)	ENA (https://www.ebi.ac.uk/ena/browser/home, accession details listed in supplementary file 1 of respective publication)
LRC-L1313	Linf	MON-1	Uzbekistan	MCAN/UZ/2007/LRC-L1313	MCAN	dog	Asia			Franssen et al., 2020		PRJEB2600 (ERP000767), PRJEB2724 (ERP000966), PRJEB8947 (ERP009989) and PRJEB2115 (ERP000169)	ENA (https://www.ebi.ac.uk/ena/browser/home, accession details listed in supplementary file 1 of respective publication)
LRC-L699	Linf	MON-1	Israel	MCAN/IL/96/LRC-L699	MCAN	dog	MiddleEast			Franssen et al., 2020		PRJEB2600 (ERP000767), PRJEB2724 (ERP000966), PRJEB8947 (ERP009989) and PRJEB2115 (ERP000169)	ENA (https://www.ebi.ac.uk/ena/browser/home, accession details listed in supplementary file 1 of respective publication)
NT10	Linf	MON-1	Israel	MCAN/IL/2011/NT10	MCAN	dog	MiddleEast			Franssen et al., 2020		PRJEB2600 (ERP000767), PRJEB2724 (ERP000966), PRJEB8947 (ERP009989) and PRJEB2115 (ERP000169)	ENA (https://www.ebi.ac.uk/ena/browser/home, accession details listed in supplementary file 1 of respective publication)
NT16	Linf	MON-1	Israel	MCAN/IL/2012/NT16	MCAN	dog	MiddleEast			Franssen et al., 2020		PRJEB2600 (ERP000767), PRJEB2724 (ERP000966), PRJEB8947 (ERP009989) and PRJEB2115 (ERP000169)	ENA (https://www.ebi.ac.uk/ena/browser/home, accession details listed in supplementary file 1 of respective publication)
Peking	Linf	MON-1	China	MHOM/CN/54/Peking	MHOM	human	Asia			Franssen et al., 2020		PRJEB2600 (ERP000767), PRJEB2724 (ERP000966), PRJEB8947 (ERP009989) and PRJEB2115 (ERP000169)	ENA (https://www.ebi.ac.uk/ena/browser/home, accession details listed in supplementary file 1 of respective publication)
RACOON_DOG	Linf	MON-1	China	CA/CN/83/RACOONDOG(A)	NA	raccon_dog	Asia			Franssen et al., 2020		PRJEB2600 (ERP000767), PRJEB2724 (ERP000966), PRJEB8947 (ERP009989) and PRJEB2115 (ERP000169)	ENA (https://www.ebi.ac.uk/ena/browser/home, accession details listed in supplementary file 1 of respective publication)
RM1	Linf	MON-1	France	MCAN/FR/87/RM1	MCAN	dog	Europe			Franssen et al., 2020		PRJEB2600 (ERP000767), PRJEB2724 (ERP000966), PRJEB8947 (ERP009989) and PRJEB2115 (ERP000169)	ENA (https://www.ebi.ac.uk/ena/browser/home, accession details listed in supplementary file 1 of respective publication)
SKIN	Linf	MON-1	China	MAN/CN/83/SKIN	NA	NA	Asia			Franssen et al., 2020		PRJEB2600 (ERP000767), PRJEB2724 (ERP000966), PRJEB8947 (ERP009989) and PRJEB2115 (ERP000169)	ENA (https://www.ebi.ac.uk/ena/browser/home, accession details listed in supplementary file 1 of respective publication)
STRAIN_A	Linf	MON-1	China	MHOM/CN/1980/STRAINA	MHOM	human	Asia			Franssen et al., 2020		PRJEB2600 (ERP000767), PRJEB2724 (ERP000966), PRJEB8947 (ERP009989) and PRJEB2115 (ERP000169)	ENA (https://www.ebi.ac.uk/ena/browser/home, accession details listed in supplementary file 1 of respective publication)
STRAIN_B	Linf	MON-1	China	MAN/CN/1978/STRAINB	NA	NA	Asia			Franssen et al., 2020		PRJEB2600 (ERP000767), PRJEB2724 (ERP000966), PRJEB8947 (ERP009989) and PRJEB2115 (ERP000169)	ENA (https://www.ebi.ac.uk/ena/browser/home, accession details listed in supplementary file 1 of respective publication)
TH4	Linf	MON-1	Israel	MCAN/IL/2011/TH4	MCAN	dog	MiddleEast			Franssen et al., 2020		PRJEB2600 (ERP000767), PRJEB2724 (ERP000966), PRJEB8947 (ERP009989) and PRJEB2115 (ERP000169)	ENA (https://www.ebi.ac.uk/ena/browser/home, accession details listed in supplementary file 1 of respective publication)
TH5	Linf	MON-1	Israel	MCAN/IL/2011/TH5	MCAN	dog	MiddleEast			Franssen et al., 2020		PRJEB2600 (ERP000767), PRJEB2724 (ERP000966), PRJEB8947 (ERP009989) and PRJEB2115 (ERP000169)	ENA (https://www.ebi.ac.uk/ena/browser/home, accession details listed in supplementary file 1 of respective publication)
TH6	Linf	MON-1	Israel	MCAN/IL/2011/TH6	MCAN	dog	MiddleEast			Franssen et al., 2020		PRJEB2600 (ERP000767), PRJEB2724 (ERP000966), PRJEB8947 (ERP009989) and PRJEB2115 (ERP000169)	ENA (https://www.ebi.ac.uk/ena/browser/home, accession details listed in supplementary file 1 of respective publication)
WC	Linf	MON-1	Brazil	MHOM/BR/2007/WC	MHOM	human	America			Franssen et al., 2020		PRJEB2600 (ERP000767), PRJEB2724 (ERP000966), PRJEB8947 (ERP009989) and PRJEB2115 (ERP000169)	ENA (https://www.ebi.ac.uk/ena/browser/home, accession details listed in supplementary file 1 of respective publication)
WR285	Linf	nonMON-1	Panama	MHOM/PA/78/WR285	MHOM	human	America			Franssen et al., 2020		PRJEB2600 (ERP000767), PRJEB2724 (ERP000966), PRJEB8947 (ERP009989) and PRJEB2115 (ERP000169)	ENA (https://www.ebi.ac.uk/ena/browser/home, accession details listed in supplementary file 1 of respective publication)
MA01A	Linf	MON-1	Brazil	MHOM/BR/06/MA01A	MHOM	human	America			Carnielli et al., 2018		PRJNA494801	NCBI, SRA (https://www.ncbi.nlm.nih.gov/sra/?linkname=pubmed_sra&from_uid=30268832)
MA02A	Linf	MON-1	Brazil	MHOM/BR/05/MA02A	MHOM	human	America			Carnielli et al., 2018		PRJNA494801	NCBI, SRA (https://www.ncbi.nlm.nih.gov/sra/?linkname=pubmed_sra&from_uid=30268832)
MA03A	Linf	MON-1	Brazil	MHOM/BR/06/MA03A	MHOM	human	America			Carnielli et al., 2018		PRJNA494801	NCBI, SRA (https://www.ncbi.nlm.nih.gov/sra/?linkname=pubmed_sra&from_uid=30268832)
MA04A	Linf	MON-1	Brazil	MHOM/BR/06/MA04A	MHOM	human	America			Carnielli et al., 2018		PRJNA494801	NCBI, SRA (https://www.ncbi.nlm.nih.gov/sra/?linkname=pubmed_sra&from_uid=30268832)
MA05A	Linf	MON-1	Brazil	MHOM/BR/05/MA05A	MHOM	human	America			Carnielli et al., 2018		PRJNA494801	NCBI, SRA (https://www.ncbi.nlm.nih.gov/sra/?linkname=pubmed_sra&from_uid=30268832)
MA07A	Linf	MON-1	Brazil	MHOM/BR/06/MA07A	MHOM	human	America			Carnielli et al., 2018		PRJNA494801	NCBI, SRA (https://www.ncbi.nlm.nih.gov/sra/?linkname=pubmed_sra&from_uid=30268832)
MG11A	Linf	MON-1	Brazil	MHOM/BR/05/MG11A	MHOM	human	America			Carnielli et al., 2018		PRJNA494801	NCBI, SRA (https://www.ncbi.nlm.nih.gov/sra/?linkname=pubmed_sra&from_uid=30268832)
MG12A	Linf	MON-1	Brazil	MHOM/BR/05/MG12A	MHOM	human	America			Carnielli et al., 2018		PRJNA494801	NCBI, SRA (https://www.ncbi.nlm.nih.gov/sra/?linkname=pubmed_sra&from_uid=30268832)
MG13A	Linf	MON-1	Brazil	MHOM/BR/05/MG13A	MHOM	human	America			Carnielli et al., 2018		PRJNA494801	NCBI, SRA (https://www.ncbi.nlm.nih.gov/sra/?linkname=pubmed_sra&from_uid=30268832)
MG14A	Linf	MON-1	Brazil	MHOM/BR/05/MG14A	MHOM	human	America			Carnielli et al., 2018		PRJNA494801	NCBI, SRA (https://www.ncbi.nlm.nih.gov/sra/?linkname=pubmed_sra&from_uid=30268832)
MG15A	Linf	MON-1	Brazil	MHOM/BR/05/MG15A	MHOM	human	America			Carnielli et al., 2018		PRJNA494801	NCBI, SRA (https://www.ncbi.nlm.nih.gov/sra/?linkname=pubmed_sra&from_uid=30268832)
MG16A	Linf	MON-1	Brazil	MHOM/BR/05/MG16A	MHOM	human	America			Carnielli et al., 2018		PRJNA494801	NCBI, SRA (https://www.ncbi.nlm.nih.gov/sra/?linkname=pubmed_sra&from_uid=30268832)
MG17A	Linf	MON-1	Brazil	MHOM/BR/05/MG17A	MHOM	human	America			Carnielli et al., 2018		PRJNA494801	NCBI, SRA (https://www.ncbi.nlm.nih.gov/sra/?linkname=pubmed_sra&from_uid=30268832)
MG18A	Linf	MON-1	Brazil	MHOM/BR/05/MG18A	MHOM	human	America			Carnielli et al., 2018		PRJNA494801	NCBI, SRA (https://www.ncbi.nlm.nih.gov/sra/?linkname=pubmed_sra&from_uid=30268832)
MG19A	Linf	MON-1	Brazil	MHOM/BR/05/MG19A	MHOM	human	America			Carnielli et al., 2018		PRJNA494801	NCBI, SRA (https://www.ncbi.nlm.nih.gov/sra/?linkname=pubmed_sra&from_uid=30268832)
PI01A	Linf	MON-1	Brazil	MHOM/BR/06/PI01A	MHOM	human	America			Carnielli et al., 2018		PRJNA494801	NCBI, SRA (https://www.ncbi.nlm.nih.gov/sra/?linkname=pubmed_sra&from_uid=30268832)
PI02A	Linf	MON-1	Brazil	MHOM/BR/06/PI02A	MHOM	human	America			Carnielli et al., 2018		PRJNA494801	NCBI, SRA (https://www.ncbi.nlm.nih.gov/sra/?linkname=pubmed_sra&from_uid=30268832)
PI03A	Linf	MON-1	Brazil	MHOM/BR/06/PI03A	MHOM	human	America			Carnielli et al., 2018		PRJNA494801	NCBI, SRA (https://www.ncbi.nlm.nih.gov/sra/?linkname=pubmed_sra&from_uid=30268832)
PI04A	Linf	MON-1	Brazil	MHOM/BR/05/PI04A	MHOM	human	America			Carnielli et al., 2018		PRJNA494801	NCBI, SRA (https://www.ncbi.nlm.nih.gov/sra/?linkname=pubmed_sra&from_uid=30268832)
PI05A	Linf	MON-1	Brazil	MHOM/BR/06/PI05A	MHOM	human	America			Carnielli et al., 2018		PRJNA494801	NCBI, SRA (https://www.ncbi.nlm.nih.gov/sra/?linkname=pubmed_sra&from_uid=30268832)
PI07A	Linf	MON-1	Brazil	MHOM/BR/06/PI07A	MHOM	human	America			Carnielli et al., 2018		PRJNA494801	NCBI, SRA (https://www.ncbi.nlm.nih.gov/sra/?linkname=pubmed_sra&from_uid=30268832)
PI08A	Linf	MON-1	Brazil	MHOM/BR/05/PI08A	MHOM	human	America			Carnielli et al., 2018		PRJNA494801	NCBI, SRA (https://www.ncbi.nlm.nih.gov/sra/?linkname=pubmed_sra&from_uid=30268832)
PI09A	Linf	MON-1	Brazil	MHOM/BR/05/PI09A	MHOM	human	America			Carnielli et al., 2018		PRJNA494801	NCBI, SRA (https://www.ncbi.nlm.nih.gov/sra/?linkname=pubmed_sra&from_uid=30268832)
PI10A	Linf	MON-1	Brazil	MHOM/BR/06/PI10A	MHOM	human	America			Carnielli et al., 2018		PRJNA494801	NCBI, SRA (https://www.ncbi.nlm.nih.gov/sra/?linkname=pubmed_sra&from_uid=30268832)
PI11A	Linf	MON-1	Brazil	MHOM/BR/06/PI11A	MHOM	human	America			Carnielli et al., 2018		PRJNA494801	NCBI, SRA (https://www.ncbi.nlm.nih.gov/sra/?linkname=pubmed_sra&from_uid=30268832)
PI12A	Linf	MON-1	Brazil	MHOM/BR/05/PI12A	MHOM	human	America			Carnielli et al., 2018		PRJNA494801	NCBI, SRA (https://www.ncbi.nlm.nih.gov/sra/?linkname=pubmed_sra&from_uid=30268832)
